# Supplementary material for: Altruistic punishment is connected to trait anger, not trait altruism, if compensation is available
Source: Heliyon. 2018 Nov 27;4(11):e00962. doi: 10.1016/j.heliyon.2018.e00962 (PMC6262784; doi:10.1016/j.heliyon.2018.e00962)
Supplement: Supplementary Data.zip [file mmc1.zip]

Archive with 4 entries (3 files):
- Data/
- Data/Data.csv
- Data/Data_2.sav
- Data/readme_data.txt
