# Supplementary material for: Altruistic punishment is connected to trait anger, not trait altruism, if compensation is available
Source: Heliyon. 2018 Nov 27;4(11):e00962. doi: 10.1016/j.heliyon.2018.e00962 (PMC6262784; doi:10.1016/j.heliyon.2018.e00962)
Supplement: Supplementary Data.zip [file mmc1.zip › Data/Data.csv]

Dictator_Keeps	Punish.keys	Punish.rt	Compensate.keys	Compensate.rt	participant
4	None				1
8	5	3,655002868			1
4	1	2,955249479			1
8	4	1,321280751			1
6	3	1,455034562			1
4	None				1
8	5	0,35498687			1
6	3	0,789174741			1
6	4	1,038524556			1
8	5	2,82161822			1
6	3	3,855170395			1
8	6	1,204962721			1
6	3	1,871709378			1
6	5	0,771520722			1
8	6	1,971680401			1
4	1	1,505242537			1
8	4	1,188156298			1
4	3	0,971718434			1
4	1	1,271884452			1
4	3	1,538550817			1
8	7	2,855064143			1
8	5	3,55506686			1
4	1	0,238577983			1
6	3	2,47252196			1
4	2	1,304883033			1
4	3	2,888405626			1
8	7	2,588385704			1
6	3	1,888490748			1
4	2	2,921908902			1
8	5	0,038484711			1
6	3	1,305035467			1
4	1	0,871668025			1
4	3	1,138529385			1
4	3	3,721816234			1
4	4	2,505120891			1
8	7	2,705773793			1
8	5	1,65417942			1
4	1	0,221938785			1
4	2	2,854696489			1
8	5	1,304942799			1
6	4	2,155772888			1
6	3	1,788420417			1
6	6	0,571800537			1
8	7	2,404990794			1
6	3	1,571752241			1
4	3	0,454416071			1
6	4	0,471789671			1
6	4	1,588311751			1
6	3	2,105103082			1
6	6	2,322454647			1
8	7	0,671656555			1
6	4	0,488424341			1
8	6	0,871294032			1
8	7	0,655814543			1
6			3	0,987467174	1
4			3	4,571485707	1
8			5	1,454243412	1
8			7	2,254773159	1
6			4	1,37089559	1
6			3	0,85504573	1
6			3	2,737633493	1
8			5	1,953999517	1
8			5	0,538235685	1
4			2	2,854384678	1
4			1	1,32098856	1
4			1	2,553266323	1
8			5	0,320785415	1
8			5	3,669957137	1
6			3	1,254838359	1
4			1	0,470853029	1
6			3	0,570442513	1
4			1	0,404362945	1
4			3	1,704208096	1
4			1	1,087572821	1
8			5	0,636778955	1
6			4	1,538152676	1
4			2	1,38743065	1
6			3	0,954110598	1
4			1	0,471004558	1
4			1	0,421074889	1
8			5	1,237569199	1
4			1	0,55450572	1
4			1	1,105168583	1
6			3	0,637669414	1
4			3	1,720822844	1
6			3	0,687406804	1
8			5	2,570387576	1
8			5	0,354273295	1
4			1	0,454400072	1
8			5	0,204087355	1
6			3	0,504436898	1
8			5	1,487654019	1
6			3	0,404391319	1
8			5	0,187445441	1
6			6	3,087229014	1
8			5	1,254179118	1
8			5	0,353976576	1
6			3	1,770953847	1
6			3	1,68763953	1
4	None		1	0,820128588	1
8	5	1,604957892	5	1,986893356	1
4	None		1	0,004894805	1
6	3	0,721671949	3	1,503966615	1
6	2	4,571781219	2	1,137623532	1
6	3	2,437986055	3	1,371281355	1
6	5	0,371530381	5	0,920690634	1
8	6	1,47161822	6	0,753608621	1
4	1	2,638037067	1	0,637147816	1
4	3	3,33844698	3	0,92036705	1
4	3	0,638156298	3	0,687352772	1
8	5	4,886493706	5	1,237078994	1
4	5	2,437778381	1	2,487275801	1
8	5	3,904995321	5	0,786054816	1
6	3	0,67141115	3	2,970558725	1
4	3	3,455133871	None		1
4	1	0,887866522	3	1,453665972	1
6	3	0,454826587	3	1,253598962	1
4	3	1,071862115	3	1,620655619	1
8	6	0,939138821	4	2,586884603	1
4	1	1,855877932	5	2,337261614	1
6	5	3,038265568	3	1,953477316	1
8	9	2,071441034	5	1,286308974	1
8	5	2,104691056	5	2,470416855	1
6	4	0,971603127	5	3,552733255	1
8	5	1,104850735	5	2,336458088	1
8	5	2,871415074	5	2,803626732	1
4	1	4,00520722	1	0,587219656	1
6	4	0,988185578	4	1,538076308	1
8	5	0,304677775	5	1,687386278	1
6	3	0,15495276	5	2,220602191	1
6	3	0,471192007	5	0,987247427	1
6	3	0,638186483	5	1,053216819	1
8	5	0,871363156	3	1,403454375	1
8	3	0,02206526	5	1,488204594	1
6	3	1,088478071	5	1,403825349	1
4	1	0,838245948	1	0,953886323	1
4	2	1,471720849	3	1,003998913	1
8	5	1,504901446	5	1,6704241	1
8	7	0,338278246	6	1,353780977	1
8	5	0,254752332	5	1,537241088	1
6	3	0,355761116	3	1,921547587	1
4	1	0,47164599	1	0,62054816	1
6	3	0,404447765	3	0,854020043	1
4	1	0,038242024	1	0,670966525	1
6	None				2
4	None				2
6	None				2
8	5	2,789144556			2
4	1	3,121934861			2
8	5	0,83830662			2
8	5	1,855116967			2
6	4	1,471357723			2
4	2	1,654971475			2
8	5	0,421387304			2
6	7	2,820303058			2
4	4	2,038372121			2
8	5	0,48819735			2
6	4	2,238117963			2
4	4	0,95503909			2
6	3	1,221364967			2
8	6	1,204624649			2
4	5	0,888607564			2
6	4	0,654926801			2
8	5	2,671538229			2
8	9	1,388204896			2
4	3	1,138835461			2
4	5	1,521724773			2
6	3	1,188172296			2
8	3	0,92093966			2
4	4	1,321588337			2
4	3	1,054297745			2
8	4	1,388163844			2
6	5	1,287843279			2
4	1	2,155831145			2
6	4	1,755005282			2
6	5	1,054900842			2
8	7	1,504515983			2
6	5	1,038317486			2
6	4	1,305019168			2
4	5	1,271638444			2
8	5	1,204896013			2
8	9	0,871532796			2
4	3	1,205120287			2
8	5	1,904739352			2
8	1	2,488265568			2
6	4	1,93790697			2
6	4	2,738402004			2
8	1	2,005153189			2
6	4	1,422182076			2
4	3	0,738326844			2
6	5	1,305133871			2
4	3	2,788543874			2
6	5	0,988396571			2
4	4	1,105102478			2
8	6	0,971630294			2
4	1	1,638558966			2
4	1	0,505170093			2
8	9	1,221723867			2
4			3	2,454175496	2
4			1	0,237641945	2
8			9	0,570896496	2
6			5	1,087698391	2
4			1	1,237521507	2
8			7	0,987516677	2
6			4	1,153991669	2
8			9	2,004021854	2
8			5	1,803939449	2
6			5	2,05484017	2
8			7	1,90410275	2
6			4	1,420039241	2
4			1	1,454464065	2
4			1	0,554400374	2
8			5	0,904296538	2
6			3	1,237694165	2
6			3	0,587535392	2
6			3	0,471681306	2
8			5	0,637326512	2
6			3	0,954367171	2
6			3	0,387777174	2
8			5	0,437293006	2
4			1	1,021166953	2
8			5	0,470978599	2
4			1	0,354434785	2
4			1	0,487827281	2
8			5	0,43746657	2
4			1	0,754611368	2
8			5	0,370462133	2
8			5	0,570553292	2
6			3	1,787743367	2
6			3	0,354129916	2
6			3	0,470779378	2
6			3	0,371697908	2
4			1	0,454433578	2
8			5	1,070223671	2
8			5	0,853180295	2
4			1	0,32100818	2
4			5	1,504303178	2
4			3	0,637550484	2
6			5	1,820648073	2
8			5	0,487443328	2
4			1	0,337253162	2
4			1	0,32168674	2
6			3	0,587490718	2
8	5	1,722160343	5	2,42046485	2
6	3	1,671647197	3	1,587270367	2
4	2	0,771828609	2	0,887154155	2
6	2	1,354768934	2	0,637922666	2
8	3	1,888371517	4	1,80395273	2
4	1	1,255177035	1	0,587420689	2
8	3	1,888302696	3	0,870469075	2
6	2	2,387435781	2	1,470730478	2
4	3	3,355045127	3	1,353851309	2
6	4	1,505062332	4	1,670347128	2
8	5	1,871665308	7	2,670581967	2
6	3	1,304502098	5	2,0036868	2
4	3	0,738281868	5	2,119893749	2
4	3	2,688552929	4	1,43814845	2
6	3	1,421652027	3	0,820007848	2
6	4	0,954727882	4	0,520690935	2
4	2	2,888566815	2	0,437381448	2
8	3	1,27152042	3	0,420392104	2
8	5	0,455028827	5	0,804027589	2
4	5	0,655969392	5	3,919952006	2
4	1	3,988309336	2	2,737434574	2
6	3	3,705071689	4	1,886924145	2
4	4	2,605077425	4	0,488116756	2
6	3	0,354689547	3	2,287292402	2
6	3	1,554884844	5	2,787315343	2
4	1	0,921432884	5	1,203983519	2
8	5	1,088286697	5	2,036939238	2
8	5	2,438079326	7	1,90390051	2
6	4	1,905164961	1	4,185358447	2
8	4	2,854641855	6	1,203940656	2
8	4	1,054877902	6	1,337397748	2
8	4	1,421354101	6	2,271117752	2
6	4	1,00483685	7	1,637918138	2
8	5	1,354801835	6	1,537209092	2
4	1	1,921825289	3	3,620567479	2
6	3	2,438207009	4	2,220659845	2
4	4	2,705104591	4	0,586774125	2
4	3	1,820760361	3	1,387396239	2
8	2	0,755733647	6	2,520561442	2
6	1	1,55576836	7	1,37050077	2
6	1	0,988726192	5	1,73730508	2
8	4	1,371539739	6	0,97131486	2
8	1	0,921434695	5	3,170453681	2
4	1	2,204855263	5	3,737508829	2
4	1	3,905007093	2	4,103310393	2
6	None				3
4	4	1,070933623			3
8	6	0,204775272			3
4	5	3,288526065			3
6	4	0,221598298			3
8	9	1,654672643			3
8	6	0,154741767			3
6	5	2,521488122			3
4	1	1,171855776			3
8	9	1,222115971			3
8	5	1,087874974			3
8	5	0,971384889			3
4	1	1,821540644			3
8	9	1,088837876			3
8	9	0,237915723			3
6	5	1,171167557			3
4	5	1,071431072			3
6	4	1,804639742			3
4	1	2,738343747			3
8	7	1,637772948			3
4	5	0,738465695			3
6	3	1,154870959			3
6	5	2,021600411			3
6	5	0,354714601			3
8	5	2,304295029			3
4	1	1,920704519			3
8	5	1,887909385			3
6	5	1,338036162			3
4	1	2,104959703			3
4	1	2,121358025			3
8	5	1,237868635			3
8	5	4,021476954			3
4	1	3,988504935			3
6	3	4,271360138			3
8	5	1,337726161			3
6	1	1,538437019			3
4	1	2,071885055			3
6	5	3,671582601			3
6	5	1,971713001			3
4	3	3,288539044			3
8	3	3,288317486			3
6	7	4,288335597			3
6	5	0,838409852			3
8	5	0,987640134			3
4	1	0,454995623			3
4	1	1,221804763			3
4	1	1,187925081			3
6	5	1,021792387			3
8	1	0,45571614			3
6	5	1,204578164			3
8	1	0,738210329			3
4	1	0,571738054			3
4	1	0,338368197			3
6	3	1,671644783			3
6			3	1,587356697	3
6			1	3,103767394	3
8			1	0,370768511	3
4			1	0,320699387	3
4			1	0,720721724	3
8			7	1,320280117	3
6			4	2,470534275	3
8			5	3,054033022	3
6			4	2,15423496	3
6			2	0,57057261	3
6			3	1,353697667	3
4			1	0,436979082	3
4			1	0,570322376	3
8			5	1,019910049	3
4			1	0,65395273	3
4			1	0,587204262	3
4			1	0,870950527	3
4			1	0,737361828	3
8			5	1,587005343	3
8			5	0,487109481	3
6			3	0,220149114	3
8			5	0,753676235	3
8			5	0,570477829	3
4			1	1,303989254	3
6			5	0,03754807	3
8			5	0,503953334	3
4			1	0,287577349	3
8			5	0,38717287	3
4			1	0,254229225	3
6			5	0,270869027	3
6			3	1,27077002	3
6			3	0,437162305	3
4			1	0,287589121	3
8			5	0,037520903	3
4			1	0,804400676	3
6			3	0,553940053	3
6			3	0,419132482	3
8			3	1,687015002	3
4			1	0,771583809	3
8			5	0,454025476	3
6			3	0,087082013	3
4			1	0,304766519	3
6			3	0,953649974	3
8			5	0,370744363	3
8			5	0,338092608	3
8	5	4,454594464	5	3,086953424	3
4	1	3,004543451	1	1,504062	3
4	3	2,955164659	3	1,903903529	3
8	3	3,637887953	3	1,837950134	3
4	3	3,371659875	3	2,954196625	3
8	5	0,888339521	5	1,50384829	3
8	5	2,020973769	5	1,420401763	3
8	5	0,504682906	5	1,03656283	3
4	4	3,321833741	4	0,903628241	3
8	5	0,838090797	5	0,787314739	3
6	5	2,621703945	6	3,187273688	3
4	1	1,021712095	1	0,370493525	3
8	5	1,521392134	3	2,087166833	3
6	4	2,888259229	3	4,170607323	3
6	2	2,654861903	4	1,920538803	3
4	3	1,621731112	3	0,920654713	3
8	3	1,171445259	1	0,953653597	3
4	1	1,271744695	1	0,820798696	3
8	5	1,304972381	5	0,820532464	3
4	1	2,521701229	1	2,754212322	3
8	5	2,203680159	5	1,486791633	3
8	5	0,904609858	5	0,637228712	3
6	3	0,604987171	5	1,504031513	3
6	5	0,071671949	3	0,420971656	3
6	3	0,504862507	5	0,303223762	3
8	5	0,121343838	3	0,420635093	3
6	4	0,321328142	5	0,803297413	3
8	2	0,071600411	5	0,420622415	3
6	6	1,27128709	2	3,737311419	3
4	3	3,037530261	4	1,587309306	3
4	1	0,821800839	1	1,671301881	3
4	2	1,254612877	4	0,970683389	3
8	4	1,804870657	2	2,170493525	3
6	2	2,421251773	5	2,087779589	3
6	3	0,821508346	5	1,053923753	3
6	4	0,737244106	5	0,370398141	3
4	1	0,188490446	1	0,937468381	3
6	5	0,40468351	5	0,637392315	3
4	1	0,304969362	1	0,637009267	3
4	3	1,488244137	1	1,220704519	3
6	3	2,388462374	1	1,103922545	3
6	1	1,204970268	5	1,987169851	3
6	1	1,221523137	5	2,103804824	3
8	3	1,704782517	5	2,92031483	3
4	1	2,188364575	1	1,304083431	3
6	None				4
4	None				4
8	None				4
6	None				4
8	4	4,67165414			4
4	3	3,355042108			4
4	3	3,738519726			4
8	4	1,104736032			4
6	3	1,655496695			4
8	3	0,387861994			4
4	1	0,787574331			4
4	2	0,137956171			4
6	4	1,921236077			4
8	5	0,604641553			4
8	3	0,637710465			4
8	9	0,604644571			4
4	1	0,621304295			4
6	3	2,954519001			4
6	3	0,571324519			4
4	1	2,021397869			4
6	2	1,07154819			4
8	9	0,721611277			4
4	1	0,555172206			4
8	9	0,421358628			4
8	9	0,12108485			4
6	2	0,654555525			4
4	1	1,104891787			4
8	8	0,571284373			4
8	9	0,887906064			4
8	1	1,469913973			4
8	9	1,171305503			4
6	1	0,921441637			4
4	1	0,704819644			4
4	1	0,621526759			4
8	7	0,987969755			4
6	4	1,471599203			4
6	3	0,388121283			4
4	5	0,904869752			4
8	1	0,438501011			4
8	1	0,637884029			4
6	1	0,488307223			4
8	1	0,10462314			4
6	2	0,537806152			4
6	3	0,488163241			4
6	4	0,488901265			4
6	5	0,454755652			4
4	5	0,021761599			4
4	1	0,155752664			4
4	1	0,154940083			4
4	1	0,488201878			4
4	1	0,138488333			4
6	7	2,104668719			4
4	1	0,621726282			4
6	5	0,821802952			4
6			1	0,870802318	4
4			3	0,421001539	4
6			3	0,587564973	4
6			3	1,120780585	4
8			1	1,337175284	4
8			1	0,821464276	4
4			1	0,437527544	4
4			1	0,103636693	4
4			1	0,654557638	4
8			4	0,753912584	4
6			1	0,470816807	4
6			3	0,853595038	4
8			4	0,570732893	4
4			1	0,487730689	4
6			1	0,554294123	4
4			1	0,420627849	4
8			2	0,45409128	4
8			3	0,854213227	4
4			1	0,387686015	4
6			2	0,437590932	4
4			1	0,804204172	4
6			1	1,220975278	4
8			2	0,487625645	4
6			3	0,804449274	4
4			1	0,620112288	4
8			3	0,420694256	4
8			3	0,404032419	4
6			4	1,121421111	4
4			3	0,387447554	4
6			2	0,637120951	4
8			3	0,869958948	4
4			3	1,037479851	4
8			1	0,65409943	4
8			1	0,77076187	4
4			1	0,437573425	4
8			1	0,453820822	4
6			2	0,687465061	4
4			1	0,454432672	4
4			1	0,187718011	4
8			1	0,337587612	4
8			1	0,454132935	4
6			2	0,437608742	4
6			3	0,65428718	4
6			1	0,620789339	4
4			1	0,487778683	4
6	7	0,237882822	7	2,270480244	4
4	5	4,088088684	2	4,60242084	4
4	5	1,32161822	1	3,2707178	4
6	7	0,85482538	7	0,870674334	4
8	9	1,621561472	5	2,553564853	4
6	7	0,83800809	7	0,869556884	4
6	7	2,271501705	2	3,77061336	4
4	1	3,388378158	1	1,553639711	4
6	7	1,304909898	4	2,303716985	4
4	5	2,337873464	1	2,121034743	4
8	9	1,838146639	9	3,186222041	4
4	2	4,588681518	2	1,004079206	4
6	7	0,803489088	1	2,503489088	4
4	5	1,838404721	5	1,053978991	4
6	7	1,338355519	2	2,053636995	4
4	1	0,838219083	1	1,370707839	4
8	9	1,555607172	4	3,020500166	4
8	9	0,754960005	5	2,287117329	4
8	9	0,621532192	1	1,654104863	4
6	7	1,071791784	2	1,985542878	4
6	7	1,088136074	1	1,621445863	4
6	7	0,504901748	1	3,787439102	4
4	5	0,871300673	3	1,921269884	4
8	9	0,488308733	2	2,570553895	4
6	7	0,821468804	4	1,686989647	4
6	7	0,404923783	3	2,320172357	4
4	1	1,055088895	1	1,037329228	4
6	7	0,971563283	1	3,337431254	4
4	1	1,571902563	1	1,485585439	4
4	1	1,337961906	2	1,120100516	4
8	9	0,771521024	3	1,754087355	4
8	9	0,504824172	4	1,853949712	4
4	1	0,438347068	1	0,770529747	4
8	9	0,421512874	3	1,454589936	4
6	7	0,521673458	2	1,604019741	4
8	9	0,438340729	1	1,720505297	4
4	1	2,12160856	1	1,454062302	4
8	9	0,821683118	1	2,985428175	4
4	5	0,454912614	1	0,987552296	4
8	9	1,404986266	1	1,953810257	4
8	1	1,954893296	1	2,553878777	4
8	9	0,60456609	1	2,119772405	4
4	5	0,571476048	1	1,253837725	4
8	1	1,354940988	1	1,820642338	4
6	7	1,254994114	1	2,387209695	4
6	4	1,588405928			5
6	4	1,154607444			5
4	None				5
8	5	2,83828066			5
8	None				5
4	None				5
4	None				5
6	3	3,671223098			5
8	5	2,75467204			5
4	None				5
4	None				5
4	None				5
4	None				5
6	3	2,737912403			5
6	None				5
8	4	3,022082164			5
6	None				5
8	5	3,554586012			5
8	None				5
8	None				5
8	None				5
4	None				5
8	None				5
4	None				5
8	None				5
6	None				5
4	2	2,504624347			5
4	None				5
6	None				5
6	None				5
8	None				5
6	None				5
4	None				5
6	None				5
8	None				5
8	None				5
6	None				5
4	None				5
6	None				5
8	None				5
8	None				5
4	None				5
8	None				5
4	None				5
6	None				5
4	None				5
4	None				5
8	None				5
6	None				5
4	None				5
6	None				5
6	None				5
6	None				5
8	None				5
8			5	3,037492529	5
8			5	1,737289988	5
6			3	2,853771922	5
8			5	1,770569893	5
4			None		5
8			5	0,904153461	5
6			3	2,254157385	5
4			None		5
4			None		5
6			3	1,121695192	5
6			3	1,12035075	5
4			None		5
6			3	1,83747472	5
6			3	1,319350418	5
4			None		5
8			5	0,837288177	5
8			5	0,936822723	5
4			None		5
8			5	0,671420508	5
6			3	1,00422832	5
4			None		5
6			3	0,654088563	5
6			3	0,687622325	5
8			5	1,338165655	5
4			1	0,487671225	5
4			1	0,504487609	5
8			5	1,320965016	5
6			3	0,537222675	5
4			1	2,137549277	5
8			5	0,58676024	5
6			3	0,55512723	5
8			5	0,637677262	5
6			3	1,237804642	5
6			3	0,804242808	5
4			1	0,537909083	5
4			1	0,670805035	5
8			5	1,354245827	5
4			1	1,005188807	5
8			5	0,704250355	5
4			1	0,821123789	5
4			1	0,771053458	5
6			3	1,020667391	5
8			5	2,137135138	5
6			3	1,570881101	5
8			5	1,470848501	5
6	3	4,837998732	3	3,487103444	5
4	1	4,955084971	1	0,970141568	5
4	None		None		5
6	None		None		5
8	None		5	2,353824142	5
8	1	1,604457122	9	0,870576836	5
6	None		5	1,937430952	5
8	1	1,538281868	9	0,97009297	5
4	None		3	1,738226931	5
8	None		9	0,920642639	5
4	None		3	0,754124181	5
4	1	1,005018262	3	0,48686951	5
8	1	2,288101965	9	0,75369495	5
8	1	1,721697304	9	0,520149114	5
4	None		3	0,487445139	5
4	1	0,938505237	3	0,703963295	5
4	1	1,122505358	3	0,437184944	5
6	None		5	3,104028495	5
6	1	3,1217619	6	1,403695554	5
8	1	0,921500498	9	0,620575327	5
4	1	3,871830722	3	0,854080413	5
6	1	1,571718434	6	1,086997495	5
8	1	2,721444052	9	0,953698572	5
4	1	3,938514594	3	0,470543029	5
6	None		6	0,45458722	5
4	None		5	3,054056567	5
6	None		3	3,12031815	5
8	1	1,221644481	9	0,486966706	5
6	1	0,804953364	6	0,420570799	5
4	1	3,121908298	3	0,370526427	5
6	1	0,737810076	6	0,437238069	5
6	1	0,622285913	6	0,454647892	5
8	1	0,55496906	9	0,470247215	5
4	None		3	2,754926801	5
4	3	3,05488575	3	3,187323191	5
6	1	3,721705756	3	0,336961876	5
8	1	1,8044046	9	0,586995684	5
8	1	0,904907785	9	0,602059223	5
8	1	0,755529295	9	0,621110206	5
8	2	3,571704549	9	2,020467868	5
6	1	2,055766549	6	2,403785203	5
6	1	2,15474056	6	0,48716321	5
4	3	3,505685653	3	1,770364032	5
8	None		9	1,287278215	5
6	None		6	0,638108908	5
8	5	4,721550303			6
6	3	0,371876302			6
8	5	4,954934649			6
8	None				6
4	None				6
4	None				6
6	3	1,121461258			6
6	3	1,237608138			6
4	None				6
4	None				6
4	None				6
4	None				6
6	4	1,321006067			6
4	None				6
8	5	0,721070059			6
6	3	0,538038576			6
8	5	0,838386308			6
6	3	0,904392224			6
8	4	0,954544961			6
4	None				6
6	2	0,804420598			6
4	None				6
8	5	1,221404811			6
8	6	0,987926892			6
4	None				6
8	5	0,304720336			6
4	None				6
4	None				6
4	None				6
6	2	0,888529989			6
4	None				6
6	3	1,93795436			6
8	4	1,071057985			6
8	3	0,971115337			6
6	2	1,28754324			6
6	2	1,171099943			6
8	4	0,687967943			6
6	3	1,221600109			6
8	4	1,021088472			6
8	4	1,621263244			6
4	None				6
6	2	0,904549488			6
6	2	1,43814845			6
8	4	1,220961997			6
8	3	1,505290229			6
6	2	0,08784509			6
8	3	1,588042199			6
4	None				6
4	None				6
6	3	1,421688249			6
8	3	0,971064928			6
4	None				6
6	3	0,421368589			6
6	2	0,637705636			6
8			4	0,353783996	6
6			3	1,287674847	6
6			2	0,937490718	6
4			None		6
4			None		6
6			2	0,804026684	6
6			2	1,020614265	6
8			3	0,720659241	6
4			None		6
4			1	1,021642066	6
4			1	0,637408313	6
6			2	0,520282834	6
4			1	0,67166229	6
8			3	0,404167044	6
8			3	0,3874877	6
8			3	0,421192007	6
8			2	0,937424613	6
6			2	0,42085152	6
6			2	0,570965016	6
4			1	0,371048326	6
8			3	0,470819524	6
4			1	0,421081228	6
4			1	0,387863503	6
6			2	0,354463159	6
8			3	0,302240031	6
8			3	1,736791633	6
4			1	0,570859368	6
8			3	0,570570195	6
4			1	0,287260104	6
8			3	0,353684989	6
8			3	0,504020345	6
6			2	0,370848501	6
6			2	0,3040294	6
4			1	0,470976788	6
6			2	0,287500981	6
8			3	0,35415165	6
6			2	0,637735519	6
6			2	0,454357813	6
4			1	0,504399469	6
6			2	0,570824655	6
4			1	0,404385584	6
6			2	0,470951432	6
8			3	0,304124483	6
4			1	0,521076096	6
8			3	0,454261825	6
6	3	0,371390021	None		6
6	3	1,988812521	2	2,352164569	6
4	1	2,838242325	1	1,704028797	6
6	2	1,338114945	3	1,12044372	6
6	3	3,021517402	4	1,370421081	6
8	5	1,838061215	5	1,203899605	6
8	5	1,687621117	5	2,403881494	6
6	2	2,188179239	4	1,203719702	6
6	2	1,571268979	4	1,070068822	6
8	4	2,4551061	6	1,070491111	6
8	4	2,486575508	7	1,187154759	6
4	2	4,438312053	3	1,53730176	6
8	4	2,604746295	5	1,50316973	6
8	4	1,171509855	6	0,953727852	6
4	1	0,588256814	1	0,5540131	6
6	2	1,454953062	4	1,28728214	6
6	2	0,938306318	4	1,403671104	6
8	3	2,738793504	5	2,220546047	6
4	1	0,904311328	1	0,354150442	6
6	3	1,936448429	5	0,953959673	6
4	1	0,355043919	1	0,437574632	6
8	4	0,77159377	6	0,837236258	6
8	3	0,988199161	7	0,970338374	6
4	1	0,338107398	1	0,354139576	6
4	1	0,52170636	1	0,370697576	6
8	3	0,654913822	7	1,487182529	6
4	1	0,404992605	1	0,62080594	6
4	1	1,238491654	1	1,004209907	6
4	1	0,752978961	1	0,537355791	6
4	1	0,77185638	1	0,653992574	6
6	2	0,938385403	4	1,404004045	6
8	3	0,921537927	7	0,836930786	6
8	3	0,371381267	7	0,937327115	6
8	3	0,372191132	7	0,770701802	6
6	2	1,105039391	4	1,120530049	6
6	2	2,071612786	4	1,003755622	6
6	2	0,305084669	4	0,687542636	6
4	1	0,386506686	1	0,320942075	6
4	1	0,355864348	1	0,3381077	6
4	1	0,338322316	1	0,387517583	6
4	1	0,604942799	1	0,470636301	6
8	3	0,721336895	7	1,903860364	6
8	3	0,805389538	7	0,820676145	6
6	2	0,805013432	4	1,070672824	6
6	2	0,171512572	4	3,170904645	6
4	None				7
8	5	3,571686438			7
8	5	3,855078632			7
6	3	2,888248362			7
6	3	4,621455221			7
4	1	1,87167376			7
6	3	0,804659664			7
8	5	1,671706964			7
4	1	0,905174922			7
6	3	0,788344653			7
6	3	0,421727188			7
4	1	0,255207522			7
8	5	0,538315977			7
8	5	2,738212744			7
4	1	1,355292644			7
8	5	1,938227837			7
6	3	1,005075915			7
8	5	1,354988982			7
6	3	1,071490839			7
8	5	1,071094509			7
4	1	0,538645899			7
6	3	0,972550635			7
6	3	0,205078028			7
4	None				7
4	1	0,688263757			7
8	7	0,838379366			7
6	5	0,255403423			7
4	5	1,038542063			7
4	5	0,705221407			7
6	3	1,272298892			7
8	5	0,621547587			7
4	1	1,538524556			7
6	5	0,488383893			7
4	5	0,688488032			7
4	1	0,605207824			7
8	5	0,438388119			7
4	1	1,422558484			7
8	5	0,538235685			7
8	5	0,13808476			7
8	5	0,222402427			7
4	1	0,421159709			7
4	1	3,555073199			7
6	5	0,271755863			7
6	None				7
8	5	0,586237737			7
6	3	1,354962118			7
6	3	0,2048776			7
6	3	0,138156298			7
4	1	0,521684023			7
8	5	0,654745993			7
4	1	0,871623955			7
6	3	4,788258022			7
8	1	1,538195539			7
8	5	3,987807057			7
8			5	1,82058559	7
8			5	0,335753569	7
8			5	2,887417972	7
6			3	0,571506535	7
4			1	0,770813185	7
4			1	0,787541731	7
4			1	0,737485285	7
6			3	0,670648676	7
4			1	0,270859368	7
6			3	0,537412841	7
4			1	0,386761146	7
8			5	0,670617284	7
8			5	0,73745842	7
8			5	0,38746989	7
6			3	0,720955658	7
6			3	1,204390413	7
6			3	1,320883516	7
6			3	1,537592442	7
4			1	1,054365963	7
8			5	1,104285973	7
4			1	1,705179752	7
8			5	1,854367774	7
4			1	1,237790455	7
6			3	0,021049232	7
8			5	1,137877087	7
4			1	0,554468291	7
8			5	0,837710465	7
6			3	0,937526638	7
8			5	1,004233753	7
8			5	1,020898307	7
8			5	1,054131426	7
6			3	1,121607051	7
8			5	0,537580971	7
6			3	0,570810166	7
6			3	0,38732138	7
4			1	2,704276918	7
8			5	0,668986688	7
6			3	1,370584986	7
6			3	0,670590721	7
4			1	0,753366537	7
4			1	1,42055631	7
4			1	0,003777053	7
4			1	0,154043889	7
6			3	0,670600078	7
4			1	3,554151046	7
8	5	1,821067645	5	1,17049594	7
6	3	0,537150533	3	0,737503698	7
8	5	0,521738356	5	0,903549458	7
6	3	0,437259501	3	1,820805035	7
4	1	0,954762293	1	1,03748619	7
4	1	2,371280751	1	0,970699689	7
8	5	0,954960005	5	1,82011259	7
8	5	0,254751124	5	1,33830179	7
8	5	1,971187781	5	0,521301881	7
4	1	0,154671134	1	1,320976486	7
6	3	0,020953847	3	1,503857044	7
6	3	0,904282955	3	0,886760844	7
4	1	2,204764406	1	0,637220864	7
8	5	0,271223098	5	1,004882429	7
6	3	0,104448369	5	0,954337589	7
8	5	1,70409792	7	1,203732078	7
4	1	1,08744212	1	1,03747472	7
6	3	1,470943584	5	1,970584986	7
8	5	1,087158381	7	1,420423798	7
8	5	0,021280751	7	1,386811253	7
8	5	0,321742884	7	1,037998732	7
6	3	0,038070271	5	1,620710556	7
6	3	1,454476742	5	0,820547858	7
6	3	1,354726071	5	0,72058559	7
4	1	0,788015334	1	0,453832292	7
8	5	0,305337016	5	0,804931631	7
8	5	0,188165655	7	1,154243714	7
4	1	0,821418998	1	0,486888527	7
6	3	0,321264149	5	1,370830692	7
4	1	0,288335597	1	1,120971656	7
8	5	0,871516194	7	0,970672221	7
8	5	0,054440219	7	1,269999698	7
6	3	2,171197138	5	0,953976275	7
6	5	1,121326029	None		7
6	3	1,37079115	5	0,503846177	7
4	1	0,871316973	3	0,970859066	7
4	1	0,503679858	3	0,654180929	7
6	3	0,237935042	5	0,904364756	7
4	1	0,288148148	1	0,570733798	7
6	3	1,387710163	5	0,770329621	7
4	1	0,3876999	3	0,987397446	7
8	5	0,654733617	7	2,203777657	7
4	1	0,520625434	3	0,520510127	7
4	1	0,50409792	3	1,62066226	7
4	1	0,154110598	3	0,987719521	7
4	1	1,654124785			8
4	None				8
6	3	0,238444867			8
8	9	1,05491684			8
4	1	0,555010414			8
8	9	1,171541248			8
6	3	0,105664222			8
8	9	1,621358025			8
6	5	0,171677684			8
4	1	0,154927405			8
8	9	1,820038637			8
4	1	0,07236711			8
6	5	2,288071176			8
4	1	1,721185064			8
4	1	1,371519816			8
8	9	0,955216276			8
6	5	0,887998129			8
4	1	0,921508044			8
8	9	0,404695886			8
6	5	0,454835039			8
8	9	0,58828217			8
6	5	0,505222916			8
8	9	0,60500981			8
4	1	0,505287211			8
4	1	0,521724773			8
4	1	0,6051061			8
8	9	0,571566603			8
4	1	0,855104289			8
8	9	0,722431103			8
4	1	0,455266383			8
6	5	1,737967944			8
6	5	0,537993299			8
8	9	0,520945999			8
8	9	0,471438619			8
4	1	0,521914939			8
6	5	0,455059615			8
6	5	0,438499502			8
8	9	0,304746295			8
4	1	0,471428356			8
8	9	0,45499019			8
4	1	0,471497178			8
6	5	0,488398684			8
6	5	0,438362764			8
8	9	0,455065652			8
6	5	0,405095234			8
8	9	0,454915331			8
6	5	0,421786652			8
4	1	0,538533007			8
8	9	0,438399288			8
6	5	0,555070482			8
8	9	0,471784237			8
6	5	0,405117873			8
4	1	0,355141115			8
6	5	0,238376951			8
6			5	0,654141085	8
4			1	0,671063117	8
6			3	1,037638021	8
8			3	1,470906758	8
6			3	0,555034864	8
8			5	1,387314136	8
6			3	0,388358538	8
4			1	1,154258203	8
4			1	0,504332156	8
8			3	0,487292402	8
6			4	0,370716291	8
6			3	0,370429835	8
4			1	0,604511757	8
6			3	0,487511848	8
4			1	0,520982825	8
8			5	0,904175194	8
6			3	0,554237677	8
4			1	0,287594253	8
6			3	0,404066226	8
8			5	0,837436687	8
8			5	0,554140783	8
6			3	0,254018534	8
8			5	0,953920432	8
8			5	0,537680884	8
4			1	0,404550998	8
4			1	0,437735821	8
6			3	0,370983127	8
8			5	0,470973166	8
4			1	0,354487911	8
8			5	0,437543542	8
4			1	0,421147031	8
4			1	0,55426424	8
4			1	0,503890247	8
6			3	0,404317667	8
8			5	0,420846992	8
6			3	0,420908871	8
8			5	0,419145462	8
6			3	0,470617586	8
8			5	0,337159286	8
4			1	0,304224999	8
6			3	0,503962691	8
4			1	0,32080745	8
4			1	0,304226508	8
8			5	0,370775454	8
8			5	0,320728365	8
4	1	0,854857074	1	4,220671919	8
6	3	1,43814845	None		8
4	1	0,721598599	1	2,104021552	8
6	3	1,521264149	5	2,620613058	8
6	2	0,754965136	2	0,720687615	8
6	3	3,388360651	3	2,853507803	8
4	1	1,821750128	3	1,12095928	8
4	1	0,954847113	3	1,73744695	8
8	3	1,88813698	5	2,08731323	8
4	1	1,188427058	3	1,5206852	8
4	1	0,588248664	3	1,070816203	8
8	3	1,204609557	7	1,503669595	8
6	1	2,037674243	5	2,670546953	8
4	1	0,871551209	4	1,33747472	8
4	1	0,621465785	3	1,203837423	8
6	1	1,387930514	5	1,187234447	8
8	2	1,821719943	7	2,437088653	8
6	1	2,971037761	3	1,253831386	8
4	1	0,671387304	3	0,670806242	8
6	1	0,420524314	3	0,854605029	8
6	1	0,371542455	5	1,753986839	8
4	1	0,571134354	3	1,070754626	8
6	1	1,088071176	5	1,037085635	8
4	1	0,171041987	5	1,420693048	8
8	1	0,688342238	7	2,453957862	8
6	1	1,63874883	5	2,037038244	8
8	1	0,455029732	9	1,103858553	8
8	1	1,237865616	9	0,837799813	8
8	1	0,469718977	9	0,937375109	8
6	1	1,38757584	5	0,953253947	8
8	1	0,554264843	9	0,820534275	8
6	1	0,436965197	5	0,787191283	8
4	1	0,554121766	3	1,170683691	8
8	1	0,353777355	9	0,854026684	8
8	1	0,420814996	9	1,003398231	8
4	1	0,420869933	2	0,936679646	8
6	1	0,504819041	5	1,488191313	8
8	1	0,052464306	9	4,087327719	8
8	1	0,387766307	9	0,903825651	8
8	1	2,320981919	9	0,753068611	8
4	1	0,504660871	3	1,220708745	8
4	1	0,087369374	5	1,054353286	8
8	1	2,554500287	8	2,070004528	8
8	1	0,171256301	9	0,953900812	8
6	1	0,388490145	5	0,703856138	8
4	5	2,404019137			9
6	None				9
8	9	2,421489631			9
4	5	1,52169489			9
6	3	3,488290622			9
8	9	3,004762293			9
4	None				9
6	3	2,338057895			9
8	9	1,721541852			9
4	None				9
4	None				9
6	5	0,538167165			9
6	5	1,788124302			9
8	5	1,538577077			9
4	None				9
4	None				9
6	5	0,45471128			9
8	9	1,004107881			9
6	5	1,07104078			9
8	9	1,138069969			9
8	9	0,9721697			9
6	3	0,921591959			9
8	7	1,388269794			9
4	None				9
4	None				9
4	None				9
6	5	0,304815419			9
8	9	0,954847717			9
6	3	0,655038184			9
4	None				9
4	None				9
6	5	0,688232666			9
8	9	0,504780102			9
4	5	0,504974795			9
6	5	1,087541127			9
8	7	0,038351595			9
4	3	0,271790878			9
8	9	0,587977301			9
4	4	0,738417701			9
8	9	0,838161128			9
8	9	0,304866431			9
8	9	0,321709077			9
6	5	0,488477467			9
8	9	0,538389327			9
4	5	0,555145945			9
8	9	3,671325425			9
8	9	0,638083552			9
6	5	1,004708865			9
6	5	0,439139727			9
4	None				9
6	5	0,388399589			9
4	None				9
6	5	0,887750913			9
6	4	0,505073802			9
6			5	1,187513357	9
6			4	0,570893477	9
8			7	1,437574331	9
6			5	1,087652812	9
6			7	1,520926681	9
6			5	1,320641734	9
6			3	0,754231036	9
8			5	0,65409943	9
8			5	0,404044795	9
6			4	1,570774548	9
4			None		9
8			5	0,78711582	9
6			3	1,487746385	9
8			5	0,804262429	9
4			None		9
4			None		9
8			None		9
8			5	0,620407498	9
6			3	1,270865103	9
8			5	1,070749494	9
6			3	1,305014942	9
8			5	0,904191192	9
4			None		9
8			4	1,537500679	9
6			2	1,687510037	9
8			7	1,670808657	9
4			None		9
4			None		9
6			3	0,704220471	9
4			None		9
4			None		9
4			3	1,653767696	9
8			5	0,754133237	9
6			7	1,687587008	9
4			None		9
4			None		9
4			3	1,119869299	9
4			None		9
4			None		9
8			1	4,937030396	9
8			1	1,320015394	9
4			1	2,188273114	9
6			4	1,537357602	9
8			1	1,437443328	9
6			5	0,487395333	9
6	5	1,687923572	None		9
4	1	2,054366869	1	1,837459628	9
4	3	1,838423738	None		9
4	3	1,338080534	5	1,337504	9
6	3	1,104956383	3	0,90385644	9
4	1	1,738430378	3	2,620706028	9
8	5	1,204365058	5	1,086669685	9
6	3	1,671047421	5	0,804031815	9
4	1	1,68821214	3	2,404013402	9
6	1	1,654883335	7	1,9538009	9
6	1	1,404840472	5	1,620565969	9
8	5	1,47126747	9	3,020352863	9
4	1	1,721406321	3	1,420779076	9
4	1	1,95475203	1	0,403899906	9
8	7	2,254423013	7	1,337137855	9
4	3	1,154956684	3	1,320506807	9
6	5	0,12168523	5	2,73757252	9
8	5	2,171917052	5	1,203725739	9
8	7	0,988448187	7	1,370155453	9
4	1	2,638091098	1	0,987330737	9
6	4	1,787965529	2	1,203761659	9
8	5	1,137749102	5	0,804479761	9
6	4	1,471086963	2	0,570187449	9
8	5	1,987816716	7	1,453729965	9
6	4	1,354430861	2	1,003661747	9
4	1	0,421285581	3	1,93631652	9
8	1	1,803992574	9	0,953829273	9
6	2	1,271304295	4	2,203609526	9
8	1	0,737600893	9	0,403879079	9
6	1	1,770879894	5	0,637098916	9
6	1	1,2713867	5	1,121214948	9
8	1	1,15386791	9	1,687121555	9
8	1	0,720877479	9	0,370607021	9
8	1	1,020979203	9	0,287037339	9
6	1	1,737457816	5	0,73724471	9
8	1	0,704980833	9	0,320587099	9
4	1	2,1214519	5	1,521301881	9
6	1	1,888191011	3	1,038095022	9
6	1	1,321138278	5	0,703990462	9
4	1	2,387754837	5	2,220495336	9
8	1	0,871323312	9	0,954145009	9
4	1	2,087978206	3	2,737239277	9
4	1	0,588109511	3	1,05277974	9
4	1	0,904692867	1	0,204103655	9
8	1	1,0381077	1	0,353800296	9
6	None				10
8	None				10
4	None				10
6	3	3,371671949			10
4	1	3,488462073			10
8	None				10
4	2	4,40511576			10
8	None				10
6	2	4,821485406			10
8	5	2,237468079			10
4	None				10
8	3	4,504690754			10
4	3	4,171632407			10
6	5	4,304618914			10
8	4	3,604381358			10
6	6	3,304726071			10
6	4	4,354769235			10
6	7	4,021305201			10
4	4	3,471611277			10
6	5	3,654734523			10
6	6	3,071621238			10
4	3	3,171345649			10
6	5	2,854965438			10
4	3	1,171751336			10
8	7	2,688101361			10
6	3	2,354414561			10
4	3	1,104493344			10
8	7	1,605656374			10
4	1	4,238486522			10
4	1	1,371750128			10
8	7	1,488174711			10
4	1	0,588071176			10
8	8	3,104800326			10
4	1	0,95454647			10
6	5	2,604965136			10
8	8	1,521579281			10
8	7	3,071565396			10
4	1	1,788359142			10
6	4	1,704857979			10
4	1	1,188453923			10
6	4	1,654956383			10
4	1	0,555090706			10
8	8	3,988284585			10
8	9	0,42162637			10
6	5	2,172420236			10
6	4	0,788234779			10
4	1	0,537406804			10
8	9	0,67157747			10
4	1	0,521816535			10
8	8	2,521470313			10
8	8	0,571579885			10
8	9	1,771532494			10
6	5	0,788837272			10
6	4	3,10494461			10
8			3	3,320543331	10
6			4	3,670625736	10
8			None		10
4			None		10
8			4	3,870891062	10
4			None		10
4			3	3,770744061	10
6			1	2,437182831	10
8			None		10
6			3	3,938119472	10
6			None		10
6			4	2,337105859	10
6			3	3,90490054	10
8			4	3,004007365	10
8			4	3,77151227	10
8			None		10
4			4	2,037601195	10
6			2	2,33740137	10
4			1	2,98835733	10
4			1	1,137565879	10
4			1	0,437498264	10
8			5	1,754104561	10
4			1	0,570927586	10
4			1	0,554100637	10
8			3	0,570364333	10
8			2	1,370879592	10
8			6	1,820895288	10
6			5	3,070851218	10
4			2	1,687667301	10
8			3	2,837593649	10
4			1	0,403885719	10
8			4	2,087488001	10
6			3	2,720530653	10
6			4	2,254137161	10
8			3	3,837411331	10
6			3	2,104004648	10
6			3	2,620745872	10
4			1	0,403891153	10
6			3	1,004137463	10
4			1	0,40429684	10
6			3	1,104189683	10
6			5	0,837518488	10
4			1	0,371627879	10
4			1	0,504329138	10
8			4	1,770906758	10
4	1	3,321531287	1	3,170582873	10
8	None		3	0,135697123	10
6	3	2,988148148	1	3,737295421	10
4	1	1,40485315	1	0,554081318	10
8	3	4,221537626	3	2,2378303	10
6	4	3,821697606	2	4,68686468	10
8	5	2,071425337	1	4,720450663	10
4	3	4,321165444	3	0,80394941	10
8	5	2,855575176	5	0,903356878	10
4	2	3,305742401	4	1,987398352	10
8	9	4,904725769	3	3,901915542	10
6	3	4,287983338	2	3,920609436	10
8	5	1,854544055	3	1,670412328	10
4	3	4,655010112	1	1,570474811	10
8	9	1,804528661	3	2,203890851	10
6	3	2,32168674	1	0,904672643	10
6	None		3	0,320614567	10
8	3	2,83782215	5	2,520626943	10
4	3	1,605128739	3	1,853987443	10
4	2	1,503403664	3	4,003887229	10
8	4	2,3876999	3	2,737085333	10
6	2	1,73832292	4	1,037287271	10
6	2	2,221633312	4	0,770285852	10
4	3	1,721531287	3	0,337341302	10
6	5	1,888247457	3	1,253956051	10
6	2	3,871636331	3	2,670340185	10
4	1	1,20484168	1	0,437247125	10
4	1	0,45511576	1	0,537345528	10
6	3	1,986527816	4	0,620005433	10
8	4	4,139061547	6	1,969986417	10
8	5	1,904886052	7	2,387124574	10
8	5	0,838060008	6	1,803670802	10
6	4	1,571354704	5	2,237200036	10
8	5	1,054729995	4	1,103859458	10
6	2	1,288297564	3	0,82047964	10
4	1	1,188981557	3	4,220258988	10
4	2	0,738512783	4	2,137226599	10
4	3	2,786611126	3	1,654123879	10
8	5	3,888162939	7	4,103799994	10
8	5	0,371658969	6	0,903819312	10
6	3	2,487953757	3	2,203234628	10
4	1	4,155104591	3	2,969631743	10
6	1	1,954838057	2	2,586955537	10
4	1	0,638125208	3	0,937352169	10
6	3	2,922282592	3	1,453828368	10
6	None				11
6	5	0,104811497			11
8	4	0,304807332			11
4	None				11
4	None				11
8	5	0,087621822			11
4	None				11
8	3	2,271195885			11
6	2	4,054684404			11
8	3	2,437730593			11
6	2	1,35312273			11
6	2	2,037929995			11
8	3	4,954568162			11
4	None				11
8	2	2,054957275			11
8	2	3,521111745			11
4	None				11
8	3	2,205187329			11
4	None				11
8	4	0,855366521			11
4	None				11
6	4	2,388110606			11
8	4	2,088092102			11
8	None				11
6	None				11
8	4	2,35509199			11
4	None				11
4	None				11
4	None				11
6	2	2,488207529			11
4	None				11
4	None				11
6	2	0,888200104			11
4	None				11
4	None				11
8	3	3,821407043			11
6	None				11
8	4	3,021415857			11
4	None				11
4	None				11
8	3	3,804624562			11
6	None				11
8	4	2,97146776			11
6	None				11
6	None				11
4	None				11
6	2	2,020957651			11
6	3	4,188004898			11
4	None				11
6	None				11
8	3	3,538726724			11
6	2	2,788780227			11
6	None				11
8	4	2,187812621			11
4			None		11
6			None		11
8			4	1,854015749	11
6			2	2,687347925	11
8			None		11
4			None		11
8			5	2,221229073	11
8			5	2,469940859	11
8			4	3,420549974	11
6			2	3,153975995	11
6			3	2,58711849	11
8			5	2,186365257	11
4			None		11
6			None		11
4			None		11
8			4	2,788058205	11
6			2	2,520711795	11
4			None		11
8			5	2,387318555	11
4			None		11
8			4	2,204775004	11
6			None		11
8			4	2,021497054	11
4			None		11
4			None		11
6			2	2,254029754	11
4			None		11
6			2	3,570726601	11
4			None		11
4			None		11
8			4	3,070701095	11
6			2	1,753934823	11
6			2	2,703688499	11
8			5	2,770546156	11
4			None		11
8			4	1,954036908	11
6			None		11
4			None		11
6			3	2,237430194	11
6			2	2,537408551	11
4			None		11
8			3	2,287043239	11
4			None		11
6			2	2,470674653	11
8			3	2,970657598	11
8	5	3,704682487	None		11
4	None		None		11
4	None		None		11
4	None		None		11
4	None		2	2,537098251	11
4	None		2	3,537014941	11
6	None		2	2,320425884	11
8	3	2,4210767	4	3,453179809	11
4	None		None		11
8	3	3,988149725	4	1,886847822	11
4	None		None		11
6	None		3	1,970509089	11
8	3	4,338076482	5	2,487463473	11
8	5	3,571123834	6	2,386910154	11
6	None		None		11
6	None		4	2,086994279	11
6	None		None		11
8	4	2,538751174	5	4,253569133	11
6	None		5	3,570629406	11
4	None		None		11
8	None		5	2,620403638	11
6	None		5	3,837345555	11
8	None		5	3,569699108	11
8	None		None		11
8	None		6	3,920477983	11
4	None		None		11
4	None		None		11
6	None		4	2,120663379	11
8	None		5	3,771271196	11
4	None		None		11
6	None		4	1,453785317	11
8	5	3,65516543	None		11
6	None		4	1,670349924	11
4	None		3	3,570689775	11
4	None		None		11
4	None		None		11
8	None		5	1,953763735	11
8	None		5	4,270442773	11
6	None		3	3,453664578	11
6	None		4	3,753828874	11
6	None		4	2,687145686	11
8	None		4	1,603397185	11
4	None		None		11
6	None		4	2,137305198	11
6	None		3	2,220567119	11
4	None				12
6	4	2,022281257			12
6	6	2,354526326			12
8	2	0,338012188			12
6	4	0,371054348			12
4	5	0,255152028			12
8	5	0,438125411			12
4	3	1,821224727			12
8	7	1,204352717			12
6	5	1,50472378			12
8	6	2,187852767			12
4	3	0,354957064			12
4	5	0,354580356			12
4	2	0,504694802			12
4	3	0,572138951			12
4	1	0,837900353			12
6	3	0,971381431			12
6	4	1,438016746			12
4	1	0,621549455			12
8	5	0,30447077			12
6	3	0,33799287			12
4	1	0,404720731			12
8	5	0,387000407			12
8	5	0,28774232			12
6	3	0,271401746			12
4	1	0,821560986			12
6	3	0,371088457			12
6	2	0,554630826			12
8	5	0,337862773			12
6	2	0,321542422			12
8	5	0,371434979			12
8	7	0,437562162			12
4	2	0,386719989			12
6	2	0,671346024			12
8	5	0,504515202			12
4	1	0,437997126			12
6	2	0,354595751			12
8	5	0,354369062			12
4	1	0,404644967			12
8	4	0,954556692			12
8	5	0,671321877			12
6	3	0,304623204			12
6	3	0,688262526			12
8	5	0,487939488			12
4	1	0,371502291			12
6	4	0,304290567			12
4	1	0,58822718			12
8	9	1,138058009			12
8	6	0,388504518			12
6	4	0,337052913			12
6	5	0,504629301			12
4	1	0,388787049			12
4	1	0,888128264			12
8	5	0,504662806			12
6			5	0,75391792	12
4			1	0,753987043	12
4			1	0,337571791	12
6			3	0,420100823	12
6			3	0,387222869	12
4			1	0,271474491	12
4			1	0,287119908	12
4			1	0,320672193	12
4			1	0,521505355	12
4			1	0,320801686	12
4			2	0,270860531	12
8			7	1,053889334	12
6			3	0,552377224	12
8			5	0,387031497	12
4			1	0,287962066	12
6			3	0,270434019	12
8			1	0,270331692	12
4			1	0,337939744	12
6			3	0,320452145	12
8			5	0,387122957	12
8			9	0,403934416	12
8			1	0,320556585	12
6			3	0,287246685	12
8			1	0,587354837	12
4			1	0,320903107	12
6			3	0,304012866	12
4			1	0,304204238	12
8			5	0,270717455	12
8			5	0,320616351	12
4			1	0,254193055	12
6			3	0,287400326	12
8			1	0,40395796	12
8			9	0,270454847	12
6			3	0,254088615	12
6			3	0,420305779	12
6			3	0,352218995	12
8			5	0,337182104	12
6			2	0,288029076	12
8			9	0,353790721	12
6			2	0,287008526	12
4			1	0,304700175	12
6			4	0,303891825	12
8			1	0,536994415	12
4			1	0,303987511	12
8			5	0,303785876	12
8	3	2,721154064	3	2,019987811	12
8	5	1,938684888	5	2,853575653	12
6	4	3,088143719	5	2,036854206	12
6	3	3,021155664	5	4,420460325	12
6	3	1,371519497	3	0,821157414	12
4	1	1,338240989	1	0,403631963	12
6	4	0,504582817	4	0,453838745	12
4	2	1,371541834	2	0,520520423	12
8	5	1,555273461	5	0,920274839	12
6	3	1,704628758	3	1,787120361	12
4	2	2,154752048	4	0,920460476	12
4	1	1,721363245	3	0,986977647	12
8	5	1,053915595	5	0,986564416	12
8	5	0,971294801	7	0,98694867	12
8	4	0,737928999	6	0,670178474	12
4	1	0,604685777	1	1,020441792	12
8	4	1,871827835	6	0,603681829	12
4	1	0,622276005	1	0,73785082	12
8	3	0,554376971	7	0,570533418	12
4	1	0,654712355	1	0,353855316	12
4	1	0,354714981	1	0,353811246	12
6	3	0,687862577	3	1,454500397	12
6	2	0,604619672	4	0,40357099	12
8	2	1,171356438	8	0,503398966	12
8	1	0,437492133	9	0,570404528	12
4	1	0,472210157	1	0,303848359	12
8	2	0,438081342	8	0,487014926	12
8	1	0,287828649	9	0,486816007	12
8	1	0,387971152	9	0,487072277	12
4	1	0,47100246	1	0,287093648	12
6	2	1,787770845	4	0,903533108	12
4	1	0,387818416	1	0,303644611	12
8	2	0,404600294	8	0,45351788	12
4	1	0,387800607	1	0,253916863	12
6	1	0,421434692	7	0,553910011	12
6	1	0,437863709	5	0,453629564	12
6	2	0,521990124	6	0,353823924	12
6	1	0,421132542	5	0,353752386	12
6	1	0,404806456	5	0,286978945	12
4	1	0,571397912	1	0,270521555	12
4	1	0,771606248	1	0,287250307	12
6	1	0,454863823	5	0,336925533	12
8	2	1,536787649	8	0,420040756	12
6	1	1,171249282	5	0,453762075	12
4	1	0,45475244	1	0,287898678	12
4	1	0,171250791			13
8	9	0,104072572			13
6	5	0,071523934			13
4	None				13
8	9	0,254628622			13
6	None				13
8	5	0,754795997			13
6	None				13
4	None				13
4	None				13
8	5	0,287204124			13
6	None				13
4	None				13
6	None				13
6	None				13
8	None				13
8	None				13
6	None				13
4	None				13
6	None				13
8	None				13
6	None				13
8	None				13
6	None				13
8	None				13
4	None				13
6	None				13
4	None				13
4	None				13
6	None				13
6	None				13
6	None				13
6	None				13
8	None				13
6	None				13
6	None				13
8	None				13
8	None				13
4	None				13
8	None				13
8	None				13
4	None				13
8	None				13
4	None				13
8	None				13
4	None				13
4	None				13
8	None				13
6	None				13
4	None				13
4	None				13
4	None				13
8	None				13
4	None				13
8			None		13
4			5	0,204119388	13
8			None		13
4			None		13
8			None		13
6			None		13
8			None		13
6			None		13
8			None		13
6			None		13
4			None		13
8			None		13
4			None		13
4			None		13
4			None		13
6			None		13
8			9	0,053892655	13
6			7	1,853793286	13
4			5	1,47073291	13
6			7	1,820675664	13
6			7	1,50393354	13
6			7	1,1707624	13
8			7	0,321439492	13
4			5	1,354129998	13
4			5	1,704161194	13
4			5	0,953961748	13
8			1	1,303969702	13
8			9	0,687037323	13
6			5	0,853693676	13
4			5	1,387075265	13
8			5	0,853667114	13
8			9	0,670166098	13
4			5	1,903235485	13
6			5	0,703343788	13
4			5	1,753466656	13
6			5	1,070122753	13
4			1	0,587081362	13
6			5	1,7706023	13
6			5	0,553846019	13
6			5	1,053669891	13
4			1	0,686897265	13
6			5	1,887534528	13
8			7	0,970286626	13
8			9	0,703977067	13
8			9	1,053897786	13
8	None		None		13
6	7	3,137466989	7	1,585206279	13
4	None		5	2,104722452	13
6	3	1,137986471	None		13
4	5	1,771509958	5	0,520424737	13
8	5	3,588558006	5	1,636702859	13
6	5	0,837880431	5	0,420400861	13
6	7	0,805085787	7	0,353596028	13
8	1	0,688009577	1	0,670089127	13
8	9	1,65443888	9	1,253566115	13
6	3	0,088144624	3	0,76890591	13
4	1	0,821254308	1	0,970603869	13
6	3	0,222012069	3	3,588102818	13
8	7	0,95526513	7	1,15367475	13
8	9	1,637962474	9	0,986868982	13
6	7	1,071239593	7	0,6870989	13
8	9	4,337818401	9	4,736904524	13
8	9	3,22091183	9	3,969963347	13
4	5	0,121209423	5	0,704104447	13
6	7	0,77155916	7	0,718723881	13
4	5	2,004509618	5	0,370558109	13
6	5	0,522097884	5	0,370384546	13
8	7	0,654181101	7	0,353695638	13
6	7	0,854311862	7	0,386882987	13
4	1	0,704377318	1	0,353744236	13
6	3	0,155386836	None		13
4	1	0,721216245	1	0,55364529	13
4	1	2,204677205	1	0,370446727	13
6	3	0,771427252	3	0,335500204	13
8	9	0,670730253	9	0,670536768	13
8	9	1,48794311	9	0,470162718	13
6	1	0,037822838	1	0,603820981	13
6	7	1,187574764	7	0,537532007	13
4	1	0,054073764	1	0,954090939	13
4	5	2,471320609	5	0,520416889	13
4	1	0,221022307	1	0,670587479	13
8	1	0,571375877	1	0,337040236	13
8	9	1,637750274	9	0,552615986	13
4	5	0,820880317	5	0,537209935	13
4	5	0,937941133	5	1,087262321	13
4	5	1,870898443	5	0,486966026	13
4	5	0,554588869	5	0,403576121	13
8	5	0,737191884	5	0,386997388	13
8	9	0,604365818	9	0,353728238	13
6	7	2,270884075	7	0,403462022	13
8	1	3,771196941			14
8	5	3,454304497			14
4	None				14
4	None				14
4	5	1,720943977			14
6	3	3,105414289			14
6	7	2,804801144			14
6	4	1,704664376			14
8	6	2,304606904			14
8	1	3,904579013			14
8	1	3,486478239			14
4	1	3,722169784			14
4	1	1,238200813			14
4	1	1,372003964			14
4	1	1,154772574			14
8	5	2,537969084			14
8	5	1,504407141			14
6	7	3,987906134			14
4	1	1,104770446			14
4	1	1,505433426			14
6	3	0,45436547			14
6	3	2,071494957			14
6	1	1,521508374			14
8	1	1,554833366			14
4	3	1,087959289			14
6	3	0,48807049			14
8	1	0,55460215			14
8	1	3,205425487			14
4	1	0,638241985			14
4	1	1,321646258			14
6	3	1,08814885			14
4	1	0,587906918			14
4	1	0,771298966			14
8	1	0,837653441			14
6	3	0,888076346			14
8	1	0,83796193			14
4	1	0,804228235			14
4	1	0,438010407			14
8	1	0,838653164			14
4	1	0,638153242			14
6	3	0,887737974			14
8	5	0,621454977			14
8	5	0,238196587			14
6	None				14
6	1	3,288098804			14
6	1	0,471545184			14
6	None				14
6	2	0,586691676			14
6	3	0,538195169			14
8	3	1,888067592			14
6	3	0,438199063			14
4	1	0,821279059			14
8	1	0,854747128			14
8	1	0,704570803			14
8			1	2,954392184	14
8			2	1,021384767	14
4			3	2,070491612	14
6			3	0,287174845	14
6			4	1,537202992	14
6			3	0,13765172	14
4			1	1,070467766	14
6			5	0,48655521	14
6			1	0,20464702	14
8			5	0,253241024	14
6			1	0,62061131	14
8			1	0,854154599	14
4			1	1,737504298	14
6			1	0,603809511	14
8			1	0,820559452	14
8			1	0,653890723	14
4			1	1,22072559	14
4			3	0,50416868	14
8			1	1,287932183	14
6			5	0,970756001	14
4			1	0,954201114	14
8			9	1,287224046	14
8			1	0,453887946	14
6			7	1,154003162	14
8			1	0,770662066	14
8			1	0,954718482	14
8			1	0,337195084	14
8			1	0,903801451	14
4			1	0,637524793	14
4			1	1,420820732	14
4			1	3,1206178	14
6			7	1,770763789	14
4			1	0,020679347	14
8			1	1,854363478	14
4			1	2,320717168	14
4			1	1,087299146	14
6			7	1,118623184	14
4			1	0,703896473	14
8			1	0,703767282	14
4			1	0,587043028	14
4			1	0,703846064	14
6			1	0,620450425	14
6			1	0,652965557	14
6			1	0,720150417	14
6			1	0,354599373	14
8	1	3,670991352	8	3,720159171	14
8	None		1	0,653985202	14
8	5	2,788664619	9	2,236758581	14
6	7	3,153765003	7	2,154397678	14
6	1	1,488073207	1	1,936962842	14
8	1	1,137900142	1	3,17015659	14
4	1	1,271410197	1	1,83705729	14
4	1	1,604672496	1	1,520564191	14
8	1	1,154359343	1	2,720312812	14
4	5	1,204923513	5	1,003753789	14
6	5	1,15480306	3	1,403689314	14
8	1	1,237845537	1	1,003238232	14
6	5	0,538649149	3	1,036760331	14
8	1	0,654622404	1	0,75331875	14
8	5	0,838049768	5	1,35369111	14
6	5	0,721367471	7	1,003637879	14
4	1	1,104673854	1	0,753774541	14
8	7	0,488014648	7	1,153768021	14
6	5	0,421361947	3	0,937851484	14
6	1	0,704706635	1	0,953633638	14
6	1	0,47140905	1	0,836443028	14
6	6	0,404836943	2	1,087000316	14
8	9	1,655220366	2	1,220258328	14
6	6	0,888752185	2	0,903505941	14
4	1	0,637929572	1	0,770306186	14
4	1	0,570831946	1	1,42051828	14
4	1	0,571439567	1	0,83722391	14
8	7	0,887880144	7	0,720326999	14
[truncated: 6,353 more rows]
