# Supplementary material for: Altruistic punishment is connected to trait anger, not trait altruism, if compensation is available
Source: Heliyon. 2018 Nov 27;4(11):e00962. doi: 10.1016/j.heliyon.2018.e00962 (PMC6262784; doi:10.1016/j.heliyon.2018.e00962)
Supplement: Supplementary Data.zip [file mmc1.zip › Data/readme_data.txt]

Abstract
Here you find the behavior in an altruistic punishment and altruistic compensation third party economic game alongside with the traits altruism (measured with PTM-R), anger (measured with STAXI and Buss – Perry aggression questionnaire, the other dimensions are also included in the data file), empathic concern (measured with the empathic concern scale) and sex. Also a data filter is present to filter for outliers, as well as the z-values of the traits mentioned above. 

Subject area:	Economics, Psychology
More specific subject area:	Altruistic punishment and altruistic compensation and traits / motives
Type of data:	Files/Tables (2)
How data was acquired:	Questionnaire / psychological behavioral  experiment 
Data format:	Raw; means / z-values
Experimental factors:	Traits / offer of dictator in third party game
Experimental features:	Altruistic compensation and altruistic punishment paradigm providing both behavioral options first in two block as single options and then in an third block with both behavioral options available.
Data source location:	Würzburg, Germany 
Data accessibility:	Files

Value of the data:
•	Data may contribute to meta-anaylsis of altruistic compensation or altruistic punishment
•	The data could serve as an example to do further research and use the paradigms of altruistic punishment and altruistic compensation only together
•	The data is an example how motivational concepts can be disentangled if both paradigms are combined

explanation:
Data.csv: Datafiles contains the behavioral answer (single trial) of the experimental paradigm
Data_2.sav: Datafiles contain the means of the behavioral paradigm and relevant traits. Also z-Values of the relevant traits are available and a filter variable, that filters the outlier.

In case of further questions contact the corresponding author.
